# Supplementary material for: Conventional twin studies overestimate the environmental differences between families relevant to educational attainment
Source: NPJ Sci Learn. 2023 Jul 17;8:24. doi: 10.1038/s41539-023-00173-y (PMC10352382; doi:10.1038/s41539-023-00173-y)
Supplement: Supplementary file 2 — Supplementary Tables [file 41539_2023_173_MOESM2_ESM.xlsx]

## Sheet: Contents
Contents
Supplementary Table 1 (ST1): Meta-analysing twin studies of EA from Branigan et al (2013) after adjusting them for assortative mating
Supplementary Table 2 (ST2): NTFD model-fitting indices, path estimates, and variance components assuming dominance
Supplementary Table 3 (ST3): NTFD model-fitting indices, path estimates, and variance components assuming epistasis
Supplementary Table 4 (ST4): Decomposing parent-child and sibling covariance into genetic and environmental components (assuming dominance)
Supplementary Table 5 (ST5): Decomposing parent-child and sibling covariance into genetic and environmental components (assuming epistasis)
Supplementary Table 6 (ST6): Coding scheme for years of education
Supplementary Table 7 (ST7): Algebra for the Classical Twin Design and Nuclear Twin and Family Design models
Supplementary Table 8 (ST8): Weighted average spouse correlations for Educational Attainment for studies included in Branigan et al (2013)

## Sheet: ST1. EA CTD meta-analysis
Table S1: Meta-analysing twin studies of EA from Branigan et al (2013) after adjusting them for assortative mating
	Paper	Sex	Sample	Cohort	nMZ	nDZ	rMZ	rMZ SE2	1/rMZ SE2	rMZ weighted	rDZ	rDZ SE2	1/rDZ SE2	rDZ weighted	Falconer's ACE esimates												rParents	rG Parents	Provisional Adjustment	Adjusted ACE estimates
															A	A SE2	1/A SE2	A weighted	C	C SE2	1/C SE2	C weighted	E	E SE2	1/E SE2	E weighted	µ			A	h2 weighted	C	c2 weighted	E	e2 weighted
	Heath et al (1985)†	Male	Norwegian Twin Panel	1915-1939	259	313	0.86	0.000262822	3804.85	3272.17	0.77	0.000531187	1882.58	1449.58	0.18	0.00317604	314.858	56.6744	0.68	0.00238757	418.836	284.808	0.14	0.00317604	314.858	44.0801	0.86	0.191455	0.0426221	0.222622	70.0943	0.637378	266.957	0.14	44.0801
	Heath et al (1985)†	Female	Norwegian Twin Panel	1915-1939	405	425	0.89	0.000106986	9347	8318.83	0.75	0.00045143	2215.18	1661.39	0.28	0.00223366	447.695	125.355	0.61	0.00191271	522.82	318.92	0.11	0.00223366	447.695	49.2464	0.86	0.404083	0.189864	0.469864	210.356	0.420136	219.655	0.11	49.2464
	Heath et al (1985)†*	Male	Norwegian Twin Panel	1940-1949	253	284	0.82	0.00042588	2348.08	1925.43	0.48	0.00209288	477.811	229.349	0.68	0.010075	99.2553	67.4936	0.14	0.00879739	113.67	15.9138	0.18	0.010075	99.2553	17.866	0.72	0.5	0.68	0.82	81.3894	0	0	0.18	17.866
	Heath et al (1985)†	Female	Norwegian Twin Panel	1940-1949	342	400	0.85	0.000225825	4428.21	3763.98	0.68	0.000724345	1380.56	938.779	0.34	0.00380068	263.111	89.4577	0.51	0.00312321	320.184	163.294	0.15	0.00380068	263.111	39.4666	0.72	0.427889	0.25429	0.59429	156.364	0.25571	81.8741	0.15	39.4666
	Heath et al (1985)†*	Male	Norwegian Twin Panel	1950-1960	370	463	0.85	0.000208689	4791.82	4073.05	0.47	0.00131385	761.124	357.728	0.76	0.00609014	164.2	124.792	0.09	0.00546407	183.014	16.4712	0.15	0.00609014	164.2	24.63	0.73	0.5	0.76	0.85	139.57	0	0	0.15	24.63
	Heath et al (1985)†*	Female	Norwegian Twin Panel	1950-1960	518	576	0.89	8.36023e-05	11961.4	10645.6	0.66	0.000553995	1805.07	1191.35	0.46	0.00255039	392.097	180.365	0.43	0.00229958	434.861	186.99	0.11	0.00255039	392.097	43.1306	0.73	0.5	0.46	0.89	348.966	0	0	0.11	43.1306
	Lykken et al (1990)§	Male	Minnesota Twin Registry	1936-1955	433	632	0.64	0.00080688	1239.34	793.179	0.44	0.00103056	970.35	426.954	0.4	0.00734974	136.059	54.4237	0.24	0.0049291	202.877	48.6904	0.36	0.00734974	136.059	48.9813	0.55	0.326795	0.194173	0.594173	80.8426	0.0458274	9.29731	0.36	48.9813
	Lykken et al (1990)§	Female	Minnesota Twin Registry	1936-1955	392	571	0.66	0.000814699	1227.45	810.115	0.5	0.000986842	1013.33	506.667	0.32	0.00720616	138.77	44.4064	0.34	0.00476207	209.993	71.3976	0.34	0.00720616	138.77	47.1818	0.55	0.227971	0.094492	0.414492	57.5191	0.245508	51.5549	0.34	47.1818
	Baker et al (1996)‡	Male	Australian Twin Register (ATR)	1893-1950	216	94	0.7	0.00120977	826.605	578.624	0.53	0.00556027	179.847	95.3192	0.34	0.0270801	36.9274	12.5553	0.36	0.0234508	42.6424	15.3513	0.3	0.0270801	36.9274	11.0782	0.426	0.175716	0.0724793	0.412479	15.2318	0.287521	12.2606	0.3	11.0782
	Baker et al (1996)‡	Female	Australian Twin Register (ATR)	1893-1950	520	299	0.77	0.000319326	3131.59	2411.33	0.55	0.00163257	612.531	336.892	0.44	0.00780759	128.08	56.3554	0.33	0.00684961	145.994	48.1779	0.23	0.00780759	128.08	29.4585	0.426	0.24988	0.146573	0.586573	75.1285	0.183427	26.7792	0.23	29.4585
	Baker et al (1996)‡	Male	Australian Twin Register (ATR)	1951-1965	226	161	0.74	0.000909626	1099.35	813.522	0.47	0.00379373	263.593	123.889	0.54	0.0188134	53.1535	28.7029	0.2	0.0160845	62.1715	12.4343	0.26	0.0188134	53.1535	13.8199	0.426	0.35872	0.302066	0.74	39.3336	0	0	0.26	13.8199
	Baker et al (1996)‡	Female	Australian Twin Register (ATR)	1951-1965	479	290	0.75	0.000400431	2497.31	1872.98	0.49	0.00199809	500.478	245.234	0.52	0.00959409	104.231	54.2001	0.23	0.00839279	119.15	27.4045	0.25	0.00959409	104.231	26.0577	0.426	0.33124	0.257558	0.75	78.1732	0	0	0.25	26.0577
	Bingley et al (2005)‡**	Male	Danish Twins Registry	1925-1977	2185	3534	0.62	0.000173518	5763.09	3573.12	0.444	0.000182449	5481	2433.56	0.352	0.00142387	702.313	247.214	0.268	0.000903312	1107.04	296.686	0.38	0.00142387	702.313	266.879	0.392	0.165312	0.0697145	0.421715	296.176	0.198285	219.509	0.38	266.879
	Grand mean for subset	Mixed	Various	1893-1977			0.816755				0.569825				0.383123				0.387959				0.22205							0.553265		0.228646		0.22205
	Note: For each study a parental genetic correlation (rG) was calcuated using the formula 0.5(1-√(1-4µA). C was adjusted down using the formula (A*rG)/(1-rG) until reaching zero. A was correspondingly adjusted up. This is equivalent to recalculating the Falconer's ACE estimates assuming a genetic correlation between DZ twins of 0.5+0.5rG. These algebra are derived from Martin (1978) and Baker (199…

## Sheet: ST2. dominance results
Table S2: NTFD model-fitting indices, path estimates, and variance components assuming dominance
																								A	N	S	T	P	rGE	E
	#	Model name	Fixed parameters	-2LL	df	AIC	BIC	Against	Δ df	Δ -2LL	p-value		a	q	n	s	t	m	x	w	e	µ		a2q	n2	s2	t2	p2x	2awp	e2
	Full	Saturated model		8981.36	0	9064.84	9129.9
	PA-1	ASTPE	n = 0	9006.71	3570	9028.98	9047.56	Full	39	25.3489	0.955161		0.599 (0.051)	1.409 (0.06)		0.312 (0.077)	0.404 (0.064)	0.002 (0.039)	0 (0)	0.002 (0.051)	0.481 (0.015)	0.571 (0.027)		51% (32-56%)		10% (0-19%)	16% (8-27%)	0% (0-2%)	0% (0-9%)	23% (21-26%)
	PA-1.1	ASTPE (no rGE)	n = w = 0	9006.71	3571	9026.93	9043.84	PA-1	1	0.0022317	0.962321		0.601 (0.011)	1.411 (0.035)		0.311 (0.075)	0.402 (0.058)	0 (NA)	0 (0)		0.481 (0.013)	0.571 (0.026)		51% (46-56%)		10% (0-18%)	16% (8-26%)	0% (0-0%)		23% (21-26%)
	PA-1.2	ASTE	n = m = x = w = 0	9006.71	3573	9022.86	9036.42	PA-1	3	0.0022317	0.999972		0.601 (0.011)	1.411 (0.035)		0.311 (0.075)	0.402 (0.058)				0.481 (0.013)	0.571 (0.026)		51% (46-56%)		10% (0-18%)	16% (8-26%)			23% (21-26%)
	PA-2	ANTPE	s = 0	9010.47	3570	9032.75	9051.32	Full	39	29.117	0.875603		0.622 (0.044)	1.439 (0.057)	0 (0.465)		0.488 (0.039)	-0.014 (0.035)	0.001 (0.003)	-0.02 (0.049)	0.478 (0.014)	0.572 (0.026)		56% (8-56%)	0% (0-0%)		24% (16-32%)	0% (0-13%)	-2% (NA-12%)	23% (21-26%)
	PA-2.1	ANTPE (no rGE)	s = w = 0	9010.56	3571	9030.79	9047.7	PA-2	1	0.088015	0.766716		0.604 (0.011)	1.42 (0.035)	0.105 (0.237)		0.492 (0.04)	0 (0)	0 (0)		0.479 (0.015)	0.572 (0.026)		52% (47-56%)	1% (0-10%)		24% (16-30%)	0% (0-0%)		23% (20-26%)
	PA-2.2	ATPE	s= n = 0	9010.63	3571	9030.86	9047.77	PA-2	1	0.157026	0.691909		0.604 (0.044)	1.421 (0.056)			0.5 (0.038)	0 (0.034)	0 (0)	0 (0.046)	0.48 (0.014)	0.571 (0.027)		52% (37-60%)			25% (20-32%)	0% (0-0%)	0% (-1-8%)	23% (21-26%)
	PA-2.3	ATPE (no rGE)	s = n = w = 0	9010.63	3572	9028.82	9044.05	PA-2	2	0.157026	0.92449		0.604 (0.01)	1.421 (0.034)			0.5 (0.024)	0 (0)	0 (0)		0.48 (0.013)	0.571 (0.026)		52% (47-56%)			25% (20-30%)	0% (0-0%)		23% (21-26%)
	PA-2.4	ANTE	s = m = x = w = 0	9010.56	3573	9026.71	9040.27	PA-2	3	0.088015	0.993236		0.604 (0.011)	1.42 (0.035)	0.105 (0.205)		0.492 (0.04)				0.479 (0.015)	0.572(0.026)		52% (47-56%)	0% (0-10%)		24% (16-30%)			23% (21-26%)
	PA-2.5	ATE	s = n = m = x = w = 0	9010.63	3574	9024.75	9036.63	PA-2	4	0.157026	0.997074		0.604 (0.01)	1.421 (0.034)			0.5 (0.024)				0.48 (0.013)	0.571 (0.026)		52% (47-56%)			25% (20-30%)			23% (21-26%)
	PA-3	ANSTE	m = 0	9006.71	3570	9028.98	9047.56	Full	39	25.3489	0.955129		0.601 (0.011)	1.411 (0.035)	0 (0.861)	0.311 (0.075)	0.402 (0.058)				0.481 (0.013)	0.571 (0.026)		51% (46-56%)	0% (0-8%)	10% (0-18%)	16% (7-26%)			23% (21-26%)
	PA-3.1	ASTE	m = x = w = n = 0	9006.71	3573	9022.86	9036.42	PA-3	3	0	0.999986		0.601 (0.011)	1.411 (0.035)		0.311 (0.075)	0.402 (0.058)				0.481 (0.013)	0.571 (0.026)		51% (46-56%)		10% (0-18%)	16% (8-26%)			23% (21-26%)
	SH-1	ASTPE	n = 0	9006.71	3570	9028.98	9047.56	Full	39	25.3489	0.955161		0.599 (0.052)	1.012 (0.003)		0.325 (0.073)	0.404 (0.064)	0.108 (0.022)	0.037 (0.015)	0.084 (0.015)	0.481 (0.015)	1.657 (0.346)		36% (25-49%)		11% (1-19%)	16% (7-27%)	4% (1-7%)	10% (7-12%)	23% (21-26%)
	SH-2	ANTPE	s = 0	9011.19	3570	9033.46	9052.03	Full	39	29.8285	0.854538		0.622 (0.05)	1.012 (0.003)	0 (0.569)		0.497 (0.041)	0.101 (0.021)	0.032 (0.014)	0.08 (0.015)	0.478 (0.015)	1.834 (0.397)		39% (5-52%)	0% (0-0%)		25% (17-32%)	3% (2-17%)	10% (7-12%)	23% (20-26%)
	SH-2.1	ATPE	s = n = 0	9011.19	3571	9031.41	9048.32	SH-2	1	0	1		0.622 (0.05)	1.012 (0.003)			0.497 (0.041)	0.101 (0.021)	0.032 (0.014)	0.08 (0.015)	0.478 (0.015)	1.834 (0.397)		39% (28-52%)			25% (17-32%)	3% (1-7%)	10% (7-12%)	23% (20-26%)
	SH-3	ANSTE	m = 0	9034.36	3570	9056.64	9075.21	Full	39	53.0079	0.0665886		0.829 (0.023)	1 (0)	0 (0.078)	0.25 (0.099)	0.192 (0.132)				0.463 (0.013)	5.722 (1.467)		69% (63-76%)	0% (0-2%)	6% (0-15%)	4% (0-14%)			21% (19-24%)
	SH-3.1	ASTE	m = x = w = n = 0	9034.36	3573	9050.51	9064.07	SH-3	3	0	0.999978		0.829 (0.021)	1 (0)		0.25 (0.094)	0.192 (0.124)				0.463 (0.013)	5.722 (1.298)		69% (61-76%)		6% (0-15%)	4% (0-14%)			21% (19-24%)
	SH-3.2	ANSE	m = x = w = t = 0	9034.95	3573	9051.1	9064.66	SH-3	3	0.584567	0.899956		0.835 (0.021)	1 (0)	0.013 (0.082)	0.296 (0.058)					0.464 (0.013)	6.134 (1.484)		70% (63-76%)	0% (0-3%)	9% (2-16%)				22% (19-24%)
	SH-3.3	ASE	m = x = w = n = t = 0	9034.95	3574	9049.06	9060.94	SH-3	4	0.584568	0.964763		0.835 (0.021)	1 (NA)		0.296 (0.057)					0.464 (0.013)	6.131 (1.474)		70% (63-76%)		9% (2-16%)				22% (19-24%)
	a) model-fitting indices												b) path estimates											c) variance components
	Note: PA = phenotypic assortment model, SH = social homogamy model, A = additive genetic influence, N = non-additive genetic influence (dominance), S = environmental influences shared by all siblings, T = environment shared by twins only, P = phenotypic transmission, E = nonshared environment, rGE = passive rGE. The lower case letters anstmew represent the corresponding path estimates for these v…

## Sheet: ST3. epistasis results
Table S3: NTFD model-fitting indices, path estimates, and variance components assuming epistasis
																								A	N	S	T	P	rGE	E
	#	Model name	fixed_parameters	-2LL	df	AIC	BIC	Against	Δ df	Δ -2LL	p-value		a	q	n	s	t	m	x	w	e	µ		a2q	n2	s2	t2	p2x	2awf	e2
	Full	Saturated model		8981.36	0	9064.84	9129.9
	PA-1	ASTPE	n = 0	9006.71	3570	9028.98	9047.56	Full	39	25.3489	0.955161		0.599 (0.051)	1.409 (0.06)		0.312 (0.077)	0.404 (0.064)	0.002 (0.039)	0 (0)	0.002 (0.051)	0.481 (0.015)	0.571 (0.027)		51% (32-56%)		10% (0-19%)	16% (8-27%)	0% (0-2%)	0% (0-9%)	23% (21-26%)
	PA-1.1	ASTPE (no rGE)	n = w = 0	9006.71	3571	9026.93	9043.84	PA-1	1	0.0022317	0.962321		0.601 (0.011)	1.411 (0.035)		0.311 (0.075)	0.402 (0.058)	0 (NA)	0 (0)		0.481 (0.013)	0.571 (0.026)		51% (46-56%)		10% (0-18%)	16% (8-26%)	0% (0-0%)		23% (21-26%)
	PA-1.2	ASTE	n = m = x = w = 0	9006.71	3573	9022.86	9036.42	PA-1	3	0.0022317	0.999972		0.601 (0.011)	1.411 (0.035)		0.311 (0.075)	0.402 (0.058)				0.481 (0.013)	0.571 (0.026)		51% (46-56%)		10% (0-18%)	16% (8-26%)			23% (21-26%)
	PA-2	ANTPE	s = 0	9010.48	3570	9032.75	9051.33	Full	39	29.1189	0.87555		0.621 (0.045)	1.438 (0.057)	0.004 (0.185)		0.489 (0.039)	-0.013 (0.035)	0.001 (0.003)	-0.018 (0.049)	0.478 (0.014)	0.572 (0.026)		55% (27-56%)	0% (0-0%)		24% (19-32%)	0% (0-0%)	-2% (NA-8%)	23% (21-26%)
	PA-2.1	ANTPE (no rGE)	s = w = 0	9010.63	3571	9030.86	9047.77	PA-2	1	0.155137	0.693674		0.604 (0.01)	1.421 (0.035)	0 (0.332)		0.5 (0.024)	0 (0)	0 (0)		0.48 (0.013)	0.571 (0.026)		52% (47-56%)	0% (0-6%)		25% (20-30%)	0% (0-0%)		23% (21-26%)
	PA-2.2	ATPE	s = n = 0	9010.63	3571	9030.86	9047.77	PA-2	1	0.155137	0.693674		0.604 (0.045)	1.421 (0.056)			0.5 (0.038)	0 (0.034)	0 (0)	0 (0.046)	0.48 (0.014)	0.571 (0.027)		52% (37-60%)			25% (20-32%)	0% (0-1%)	0% (-2-8%)	23% (21-26%)
	PA-2.3	ATPE (no rGE)	s = n = w = 0	9010.63	3572	9028.82	9044.05	PA-2	2	0.155137	0.925364		0.604 (0.01)	1.421 (0.034)			0.5 (0.024)	0 (0)	0 (0)		0.48 (0.013)	0.571 (0.026)		52% (47-56%			25% (20-30%)	0% (0-0%)		23% (21-26%)
	PA-2.4	ANTE	s = m = x = w = 0	9010.63	3573	9026.78	9040.34	PA-2	3	0.155137	0.984484		0.604 (0.01)	1.421 (0.035)	0 (0.34)		0.5 (0.024)				0.48 (0.013)	0.571 (0.026)		52% (47-56%	0% (0-0%)		25% (20-30%)			23% (21-26%)
	PA-2.5	ATE	s = m = x = w = n = 0	9010.63	3574	9024.75	9036.63	PA-2	4	0.155137	0.997143		0.604 (0.01)	1.421 (0.034)			0.5 (0.024)				0.48 (0.013)	0.571 (0.026)		52% (47-56%			25% (20-30%)			23% (21-26%)
	PA-3	ANSTE	m = 0	9006.71	3572	9028.98	9047.56	Full	39	25.3489	0.955129		0.601 (0.011)	1.411 (0.035)	0 (0.63)	0.311 (0.075)	0.402 (0.058)				0.481 (0.013)	0.571 (0.026)		51% (46-56%)	0% (0-0%)	10% (0-18%)	16% (7-26%)			23% (21-26%)
	PA-3.1	ASTE	m = x = w = n = 0	9006.71	3573	9022.86	9036.42	PA-3	3	0	0.99999		0.601 (0.011)	1.411 (0.035)		0.311 (0.075)	0.402 (0.058)				0.481 (0.013)	0.571 (0.026)		51% (46-56%)		10% (0-18%)	16% (7-26%)			23% (21-26%)
	SH-1	ASTPE	n = 0	9006.71	3570	9028.98	9047.56	Full	39	25.3489	0.955161		0.599 (0.052)	1.012 (0.003)		0.325 (0.073)	0.404 (0.064)	0.108 (0.022)	0.037 (0.015)	0.084 (0.015)	0.481 (0.015)	1.657 (0.346)		36% (25-49%)		11% (1-19%)	16% (7-27%)	4% (1-7%)	10% (7-12%)	23% (21-26%)
	SH-2	ANTPE	s = 0	9011.19	3570	9033.46	9052.03	Full	39	29.8285	0.854538		0.622 (0.05)	1.012 (0.003)	0 (0.179)		0.497 (0.041)	0.101 (0.021)	0.032 (0.014)	0.08 (0.015)	0.478 (0.015)	1.834 (0.397)		39% (21-52%)	0% (0-0%)		25% (17-32%)	3% (1-9%)	10% (7-12%)	23% (20-26%)
	SH-2.1	ATPE	s = n = 0	9011.19	3571	9031.41	9048.32	SH-2	1	0	1		0.622 (0.05)	1.012 (0.003)			0.497 (0.041)	0.101 (0.021)	0.032 (0.014)	0.08 (0.015)	0.478 (0.015)	1.834 (0.397)		39% (28-52%)			25% (17-32%)	3% (1-7%)	10% (7-12%)	23% (20-26%)
	SH-3	ANSTE	m = 0	9034.36	3570	9056.64	9075.21	Full	39	53.01	0.0665886		0.829 (0.023)	1 (0)	0.017 (0.068)	0.25 (0.098)	0.191 (0.132)				0.463 (0.013)	5.727 (1.453)		69% (61-76%)	0% (0-2%)	6% (0-15%)	4% (0-14%)			21% (19-24%)
	SH-3.1	ASTE	m = x = w = n = 0	9034.36	3573	9050.51	9064.07	SH-3	3	1.80989e-08	1		0.829 (0.023)	1 (0)		0.25 (0.098)	0.192 (0.132)				0.463 (0.013)	5.722 (1.45)		69% (65-76%)		6% (0-15%)	4% (0-14%)			21% (19-24%)
	SH-3.2	ANSE	m = x = w = t = 0	9034.95	3573	9051.1	9064.66	SH-3	3	0.584567	0.899956		0.835 (0.021)	1 (0)	0.003 (0.071)	0.296 (0.057)					0.464 (0.013)	6.131 (1.476)		70% (63-76%)	0% (0-0%)	9% (3-16%)				22% (19-24%)
	SH-3.3	ASE	m = x = w = n = t = 0	9034.95	3574	9049.06	9060.94	SH-3	4	0.584567	0.964763		0.835 (0.021)	1 (NA)		0.296 (0.057)					0.464 (0.013)	6.131 (1.474)		70% (63-76%)		9% (3-16%)				22% (19-24%)
	a) model-fitting indices												b) path estimates											c) variance components
	Note: PA = phenotypic assortment model, SH = social homogamy model, A = additive genetic influence, N = non-additive genetic influence (epistasis), S = environmental influences shared by all siblings, T = environment shared by twins only, P = phenotypic transmission, E = nonshared environment, rGE = passive rGE. The lower case letters anstmew represent the corresponding path estimates for these v…

## Sheet: ST4. cov_decomp (dominance)
Table S4: Decomposing parent-child and sibling covariance into genetic and environmental components (assuming dominance)
															0.5a2q (1 + µ) + m(1 + µ) + 0.5aw(1 + µ)	0.5a2q (1 + µ)	m(1 + µ) + 0.5aw(1 + µ)				a2(q-0.5) + 0.25n2 + x + 2aw + s2	a2(q-0.5) + 0.25n2	x + 2aw + s2
	Phenotypic Assortment Models	#	Model name	a	q	n	s	t	m	x	w	e	µ		Parent-offspring correlation	Genetic covariance	Environmental & rGE covariance	Gen %	Env & rGE%		Sibling correlation	Genetic covariance	Environmental & rGE covariance	Gen %	Env & rGE%
		PA-1	ASTPE	0.599	1.409		0.312	0.404	0.002	0	0.002	0.481	0.571		0.401193	0.39711	0.00408303	0.989823	0.0101772		0.42589	0.32615	0.09974	0.765808	0.234192
		PA-1.1	ASTPE (no rGE)	0.601	1.411		0.311	0.402	0	0		0.481	0.571		0.400334	0.400334	0	1	0		0.425775	0.329054	0.096721	0.772835	0.227165
		PA-1.2	ASTE	0.601	1.411		0.311	0.402				0.481	0.571		0.400334	0.400334	0	1	0		0.425775	0.329054	0.096721	0.772835	0.227165
		PA-2	ANTPE	0.622	1.439	0		0.488	-0.014	0.001	-0.02	0.478	0.572		0.405801	0.437587	-0.0317858	1.07833	-0.0783287		0.339404	0.363284	-0.02388	1.07036	-0.0703586
		PA-2.2	ANTPE (no rGE)	0.612	1.451	0.039		0.474	-0.013	0.001		0.479	0.572		0.406726	0.427162	-0.020436	1.05025	-0.0502451		0.357572	0.356572	0.001	0.997203	0.00279664
		PA-2.1	ATPE	0.604	1.421			0.5	0	0	0	0.48	0.571		0.407206	0.407206	0	1	0		0.335996	0.335996	0	1	0
		PA-2.3	ATPE (no rGE)	0.604	1.421			0.5	0	0		0.48	0.571		0.407206	0.407206	0	1	0		0.335996	0.335996	0	1	0
		PA-2.4	ANTE	0.604	1.42	0.105		0.492				0.479	0.572		0.407178	0.407178	0	1	0		0.338387	0.338387	0	1	0
		PA-2.5	ATE	0.604	1.421			0.5				0.48	0.571		0.407206	0.407206	0	1	0		0.335996	0.335996	0	1	0
		PA-3	ANSTE	0.601	1.411	0	0.312	0.402				0.481	0.571		0.400334	0.400334	0	1	0		0.426398	0.329054	0.097344	0.771706	0.228294
		PA-3.1	ASTE	0.601	1.411		0.311	0.402				0.481	0.571		0.400334	0.400334	0	1	0		0.425775	0.329054	0.096721	0.772835	0.227165
															0.5a2q + m(1 + µ(1-a2q-n2-aw)2 + 0.5aw(1 + µ)	0.5a2q	m(1 + µ(1-a2q-n2-aw)2 + 0.5aw(1 + µ)				a2(q-0.5) + 0.25n2 + x + 2aw + s2	a2(q-0.5) + 0.25n2	x + 2aw + s2
	Social Homogamy Models	#	Model name	a	q	n	s	t	m	x	w	e	µ		Parent-offspring correlation	Genetic covariance	Environmental & rGE covariance	Gen %	Env & rGE%		Sibling correlation	Genetic covariance	Environmental & rGE covariance	Gen %	Env & rGE%
		SH-1	ASTPE	0.599	1.012		0.325	0.404	0.108	0.037	0.084	0.481	1.657		0.418879	0.181553	0.237326	0.433426	0.566574		0.426963	0.183706	0.243257	0.430262	0.569738
		SH-2	ANTPE	0.622	1.012	0		0.497	0.101	0.032	0.08	0.478	1.834		0.426061	0.195763	0.230298	0.459473	0.540527		0.329605	0.198085	0.13152	0.600976	0.399024
		SH-2.1	ATPE	0.622	1.012			0.497	0.101	0.032	0.08	0.478	1.834		0.426061	0.195763	0.230298	0.459473	0.540527		0.329605	0.198085	0.13152	0.600976	0.399024
		SH-3	ANSTE	0.829	1	0	0.25	0.192				0.463	5.722		0.34362	0.34362	0	1	0		0.40612	0.34362	0.0625	0.846105	0.153895
		SH-3.1	ASTE	0.829	1		0.25	0.192				0.463	5.722		0.34362	0.34362	0	1	0		0.40612	0.34362	0.0625	0.846105	0.153895
		SH-3.2	ANSE	0.835	1	0.013	0.296					0.464	6.134		0.348612	0.348612	0	1	0		0.436271	0.348655	0.087616	0.799171	0.200829
		SH-3.3	ASE	0.835	1		0.296					0.464	6.131		0.348612	0.348612	0	1	0		0.436228	0.348612	0.087616	0.799151	0.200849
	Note: Here we reconstruct the parent-offspring correlations and the sibling correlations using the path estimates from our NTFD models, and decompose those correlations into genetic and environmental components (including passive rGE) in order to assess the genetic contribution to the covariance in each instance. Formulas for reconstructing the parent-offspring and sibling covariances are provide…

## Sheet: ST5. cov_decomp (epistasis)
Table S5: Decomposing parent-child and sibling covariance into genetic and environmental components (assuming epistasis)
															0.5a2q (1 + µ) + m(1 + µ) + 0.5aw(1 + µ)	0.5a2q (1 + µ)	m(1 + µ) + 0.5aw(1 + µ)				a2(q-0.5) + x + 2aw + s2	a2(q-0.5)	x + 2aw + s2
	Phenotypic Assortment Models	#	Model name	a	q	n	s	t	m	x	w	e	µ		Parent-offspring correlation	Genetic covariance	Environmental & rGE covariance	Gen %	Env & rGE%		Sibling correlation	Genetic covariance	Environmental & rGE covariance	Gen %	Env & rGE%
		PA-1	ASTPE	0.599	1.409		0.312	0.404	0.002	0	0.002	0.481	0.571		0.401193	0.39711	0.00408303	0.989823	0.0101772		0.42589	0.32615	0.09974	0.765808	0.234192
		PA-1.1	ASTPE (no rGE)	0.601	1.411		0.311	0.402	0	0		0.481	0.571		0.400334	0.400334	0	1	0		0.425775	0.329054	0.096721	0.772835	0.227165
		PA-1.2	ASTE	0.601	1.411		0.311	0.402				0.481	0.571		0.400334	0.400334	0	1	0		0.425775	0.329054	0.096721	0.772835	0.227165
		PA-2	AITPE	0.621	1.438	0.004		0.489	-0.013	0.001	-0.018	0.478	0.572		0.406656	0.435878	-0.0292219	1.07186	-0.0718591		0.340375	0.361731	-0.021356	1.06274	-0.0627425
		PA-2.1	AITPE (no rGE)	0.604	1.421	0		0.5	0	0		0.48	0.571		0.407206	0.407206	0	1	0		0.335996	0.335996	0	1	0
		PA-2.2	ATPE	0.604	1.421			0.5	0	0	0	0.48	0.571		0.407206	0.407206	0	1	0		0.335996	0.335996	0	1	0
		PA-2.3	ATPE (no rGE)	0.604	1.421			0.5	0	0		0.48	0.571		0.407206	0.407206	0	1	0		0.335996	0.335996	0	1	0
		PA-2.4	AITE	0.604	1.421	0		0.5				0.48	0.571		0.407206	0.407206	0	1	0		0.335996	0.335996	0	1	0
		PA-2.5	ATE	0.604	1.421			0.5				0.48	0.571		0.407206	0.407206	0	1	0		0.335996	0.335996	0	1	0
		PA-3	AISTE	0.601	1.411	0	0.311	0.402				0.481	0.571		0.400334	0.400334	0	1	0		0.425775	0.329054	0.096721	0.772835	0.227165
		PA-3.1	ASTE	0.601	1.411		0.311	0.402				0.481	0.571		0.400334	0.400334	0	1	0		0.425775	0.329054	0.096721	0.772835	0.227165
															0.5a2q + m(1 + µ(1-a2q-n2-aw)2 + 0.5aw(1 + µ)	0.5a2q	m(1 + µ(1-a2q-n2-aw)2 + 0.5aw(1 + µ)				a2(q-0.5) + x + 2aw + s2	a2(q-0.5)	x + 2aw + s2
	Social Homogamy Models	#	Model name	a	q	n	s	t	m	x	w	e	µ		Parent-offspring correlation	Genetic covariance	Environmental & rGE covariance	Gen %	Env & rGE%		Sibling correlation	Genetic covariance	Environmental & rGE covariance	Gen %	Env & rGE%
		SH-1	ASTPE	0.599	1.012		0.325	0.404	0.108	0.037	0.084	0.481	1.657		0.418879	0.181553	0.237326	0.433426	0.566574		0.426963	0.183706	0.243257	0.430262	0.569738
		SH-2	AITPE	0.622	1.012	0		0.497	0.101	0.032	0.08	0.478	1.834		0.426061	0.195763	0.230298	0.459473	0.540527		0.329605	0.198085	0.13152	0.600976	0.399024
		SH-2.1	ATPE	0.622	1.012			0.497	0.101	0.032	0.08	0.478	1.834		0.426061	0.195763	0.230298	0.459473	0.540527		0.329605	0.198085	0.13152	0.600976	0.399024
		SH-3	AISTE	0.829	1	0.017	0.25	0.191				0.463	5.727		0.34362	0.34362	0	1	0		0.40612	0.34362	0.0625	0.846105	0.153895
		SH-3.1	ASTE	0.829	1		0.25	0.192				0.463	5.722		0.34362	0.34362	0	1	0		0.40612	0.34362	0.0625	0.846105	0.153895
		SH-3.2	AISE	0.835	1	0.003	0.296					0.464	6.131		0.348612	0.348612	0	1	0		0.436228	0.348612	0.087616	0.799151	0.200849
		SH-3.3	ASE	0.835	1		0.296					0.464	6.131		0.348612	0.348612	0	1	0		0.436228	0.348612	0.087616	0.799151	0.200849
	Note: Here we reconstruct the parent-offspring correlations and the sibling correlations using the path estimates from our NTFD models, and decompose those correlations into genetic and environmental components (including passive rGE) in order to assess the genetic contribution to the covariance in each instance. Formulas for reconstructing the parent-offspring and sibling covariances are provide…

## Sheet: ST6. Eduyears coding
Table S6: Coding scheme for years of education
	Highest qualification achieved/enrolled	Years of Education
	General Education
	no diploma	7
	lower secondary (Hauptschulabschluss)	9
	intermediate secondary (Realschulabschluss)	10
	diploma to enter a professional college (Fachhochschulreife)	12
	upper secondary (Abitur)	13
	other general educational	10
	+ Occupational Training
	apprenticeship	1.5
	technical schools (including health-care schools)	2
	civil servants’ apprenticeship	1.5
	higher technical college	3
	university degree	5
	Ph.D.	7

## Sheet: ST7. algebra (CTD & NTFD)
Table S7: Algebra for the Classical Twin Design and Nuclear Twin and Family Design models
	CTD model (model identification requires that a, n, or c is set at zero)
	Variance	=	a2 + n2 + c2 + e2
	MZ twin covariance	=	a2 + n2 + c2
	DZ twin covariance	=	0.5a2 + 0.25n2 + c2
	NTFD Phenotypic assortment model (model identification requires that a, n, s, or p is set at zero)
	Variance	=	a2q + n2 + s2 + t2+ p2x + 2awp + e2
	MZ twin covariance	=	a2q + n2 + s2 + t2+ p2x + 2awp
	DZ twin covariance	=	a2(q-0.5) + 0.25n2 + s2 + t2+ p2x + 2awp
	Sibling covariance	=	a2(q-0.5) + 0.25n2 + s2 + p2x + 2awp
	Parents covariance	=	σ2µσ2
	Mother-child covariance	=	0.5a2q (1 + µσ2) + pm(σ2 + σ2µσ2) + 0.5awp(1 + µσ2)
	Father-child covariance	=	0.5a2q (1 + µσ2) + pm(σ2 + σ2µσ2) + 0.5awp(1 + µσ2)
	Constraints
	q	=	1+ (qa + wp)2μ
	x	=	2m2σ2 + 2m2σ2μσ2
	w	=	(qa + wp)m + (qa + wp)mµσ2
	p	=	1
	NTFD social homogamy model (model identification requires that a, n, s, or p is set at zero)
	Variance	=	a2q + n2 + s2 + t2+ p2x + 2awp + e2
	MZ twin covariance	=	a2q + n2 + s2 + t2+ p2x + 2awp
	DZ twin covariance	=	a2(q-0.5) + 0.25n2 + s2 + t2+ p2x + 2awp
	Sibling covariance	=	a2(q-0.5) + 0.25n2 + s2 + p2x + 2awp
	Parents covariance	=	(awp + p2x + s2 + t2 + e2)µ(awp + p2x + s2 + t2 + e2)
	Mother-child covariance	=	0.5a2q + pm(σ2 + (awp + p2x + s2 + t2 + e2)µ(awp + p2x + s2 + t2 + e2)) + 0.5awp(1 + µ(awp + p2x + s2 + t2 + e2))
	Father-child covariance	=	0.5a2q + pm(σ2 + (awp + p2x + s2 + t2 + e2)µ(awp + p2x + s2 + t2 + e2)) + 0.5awp(1 + µ(awp + p2x + s2 + t2 + e2))
	Constraints
	q	=	1+ (wp)2μ
	x	=	2m2σ2 + 2m2(awp + p2x + s2 + t2 + e2)μ(awp + p2x + s2 + t2 + e2)
	w	=	(qa + wp)m + (wp)mµ(awp + p2x + s2 + t2 + e2)
	p	=	1
	Note: a = additive genetic path, q = variance of additive genetic influences, n =non-additive genetic path (dominance), m = vertical cultural transmission path, p = parental environment path (fixed to one), x = variance of parental environmental influences, w = covariance of additive genetic and parental influences, s = sibling shared environmental path, t = twin-specific shared environmental pat…

## Sheet: ST8. rSpouse meta-analysis
Table S8: Weighted average spouse correlations for Educational Attainment for studies included in Branigan et al (2013)
	Study name	Twin gender	Sample	N	rSPOUSE	SE	InvVar	r*weight
	Heath, Berg, et al (1985)	Mixed	Norwegian Twin Panel (1915-1939)	2519	0.781818	0.012423	6479.57	5065.85
	Heath, Berg, et al (1985)	Mixed	Norwegian Twin Panel (1940-1949)	2027	0.654545	0.0167922	3546.37	2321.26
	Heath, Berg, et al (1985)	Mixed	Norwegian Twin Panel (1950-1960)	2542	0.663636	0.014837	4542.64	3014.66
	Baker et al (1996)	Mixed	Australian Twin Register	4830	0.426	0.0130179	5900.87	2513.77
	Lykken et al (1990)	Mixed	Minnesota Twin Registry	2800	0.55	0.0157831	4014.34	2207.89
	Bingley et al (2005)	Male MZ twins	Danish Twins Registry	2185	0.394	0.0196626	2586.52	1019.09
	Bingley et al (2005)	Male DZ twins	Danish Twins Registry	3534	0.39	0.0154896	4167.94	1625.5
	Grand mean estimate				0.56879
	Note: N = sample size, rSPOUSE = correlation between spouses, SE = Standard Error, InvVar = Inverse Variance weighting (1/SE2), r*weight = weighted correlation coefficient, Grand mean estimate = Σr*weight/ΣInvVar. SEs for correlations were calculated using the formula: =√((r2)/N). All supplied values are shown in black and all calculated values are shown in red. The spousal correlations in Heath …
